# Supplementary material for: Impact of Systemic and Radiation Therapy on Survival of Primary Central Nervous System Lymphoma
Source: Cancers (Basel). 2025 Feb 12;17(4):618. doi: 10.3390/cancers17040618 (PMC11853249; doi:10.3390/cancers17040618)
Supplement: Supplementary file 1 [file cancers-17-00618-s001.zip]

Archive with 2 entries (2 files):
- Supplemental Figure S1.tiff
- Supplemental Table S1.pdf
